# Supplementary material for: Students as carbon accountants: calculating carbon costs of a PhD in neuroscience
Source: Genetics. 2025 Dec 17;232(2):iyaf268. doi: 10.1093/genetics/iyaf268 (PMC13181407; doi:10.1093/genetics/iyaf268)
Supplement: iyaf268_Supplementary_Data [file iyaf268_supplementary_data.zip]

Archive with 2 entries (2 files):
- Figure_S1_GENETICS-2025-308360.pdf
- Supplemental_Material_and_Figure_S1_Legend_GENETICS-2025-308360.docx
